# Supplementary material for: Human and entomologic investigations of chikungunya outbreak in Mandera, Northeastern Kenya, 2016
Source: PLoS One. 2018 Oct 11;13(10):e0205058. doi: 10.1371/journal.pone.0205058 (PMC6181335; doi:10.1371/journal.pone.0205058)
Supplement: S1 File — Sequences of 13 samples from Mandera; Kenya submitted to the gene bank and analyzed to determine their phylogenetic relationships to other Chikungunya virus strains. (ZIP) [file pone.0205058.s001.zip]

Archive with 1 entries (1 files):
- Submitted in 2018_chikungunya-2016.fa
